# Supplementary material for: Treatment of Cutaneous Melanoma Harboring SMO p.Gln216Arg Mutation with Imiquimod: An Old Drug with New Results
Source: J Pers Med. 2021 Mar 14;11(3):206. doi: 10.3390/jpm11030206 (PMC8000647; doi:10.3390/jpm11030206)
Supplement: Supplementary file 1 [file jpm-11-00206-s001.zip]

Archive with 2 entries (2 files):
- Supplementary Figures S1-S4.pdf
- Supplementray Table S1.docx
